# Supplementary material for: Inverse Relationship between Serum 25-Hydroxyvitamin D and Elevated Intraocular Pressure
Source: Nutrients. 2023 Jan 13;15(2):423. doi: 10.3390/nu15020423 (PMC9866375; doi:10.3390/nu15020423)
Supplement: Supplementary file 1 [file nutrients-15-00423-s001.zip]

Archive with 1 entries (1 files):
- nutrients-2115687-supplementary.pdf
